# Supplementary material for: Developing key performance indicators for the Canadian chiropractic profession: a modified Delphi study
Source: Chiropr Man Therap. 2022 Aug 1;30:31. doi: 10.1186/s12998-022-00439-z (PMC9344626; doi:10.1186/s12998-022-00439-z)
Supplement: Supplementary file 1 — Additional file 1: Expert’s evaluation of the indicators during the first and second rounds. [file 12998_2022_439_MOESM1_ESM.xlsx]

## Sheet: Feuil1
Indicators	Mean	SD	Med	Q25	Q75
1. Measures Related to Utilization of Care
1.1 Utilization rate variables
Proportion of Canadians who saw chiropractors in their lifetime	7.3	2.2	8	5	9
Proportion of Canadians who saw a chiropractor in the preceding year	8.3	1.9	9	7	10
Proportion of Canadians who regularly see a chiropractor	7.9	2.4	9	7	10
Proportion of Canadians who saw a chiropractor for the first time in the preceding year	7.9	2	8	7	9
Total number of chiropractic consultation in Canada in the preceding year	7.1	2.6	7	5	10
1.2 Profile of chiropractic patient variables
Average age	7.8	1.7	8	7	9
Gender	6.3	3.1	7	5	8
Level of education	6.6	2.7	7	5	8
Occupation	7.1	2.2	7	6	9
Income level	7.2	2.2	7	6	9
General health status	7.6	2.3	8	7	9
Weekly minutes of moderate physical activity	6.8	2.1	7	5	8
Proportion referred from family and friends	6.3	2.7	7	5	8
Number of Canadians who recommend chiropractic care to colleagues. family and friends	6.7	2.7	8	5	9
1.3 Reasons for attending care variables
Proportion with neck pain	9	1.4	10	8	10
Proportion with back pain	9.1	1.2	10	8	10
Proportion with headache	8.8	1.8	10	8	10
Proportion with upper extremity condition	8.2	2.1	8	7	10
Proportion with lower extremity condition	8.2	2.1	8	7	10
Proportion with multiple musculoskeletal complaints	8.7	1.7	9	8	10
Proportion with non-musculoskeletal complaints	6.6	3	7	5	10
Proportion with comorbidity	8.3	1.9	9	7	10
Proportion with acute conditions	8.7	1.6	9	8	10
Proportion with chronic conditions	8.9	1.3	9	8	10
Proportion on maintenance care	7.5	2.5	8	5	10
1.4 Visit frequency and services provided
Number of visits per patient	7.9	2.2	9	6	10
Number of visits per episode of chiropractic care	8.6	1.9	9	8	10
Number of new patients per year per chiropractor	7.7	2.2	8	6	10
Number of patients returning to chiropractic care	7.8	2.2	8	7	10
Ratio of new patients to follow-up patients seen in a week	6.4	2.4	7	5	8
Proportion of patients treated with SMT	8.2	2.5	9	8	10
Proportion of patients treated with manual therapy (non-SMT)	8	2.4	8	8	10
Proportion of patients who receive education on their condition and treatment	8.3	2	9	8	10
Proportion of patients treated with adjunctive therapies	6.8	3.3	8	5	9.8
Proportion of patients treated with acupuncture	5.8	3.2	7	3	8
Proportion of patients treated with exercise instruction	8.5	2	9	8	10
Proportion of patients treated with other treatment modalities	6.6	3	8	5	9
Proportion of new episodes of care per week	6.3	2.9	7	5	8.8
Number of physical complaints per patient	6.9	2.7	8	4.8	9
Proportion of patients presenting with yellow flags	8	2.5	9	7	10
Proportion of patients presenting with red flags	8.5	2.1	9	7.8	10
Proportion of asymptomatic patients	6.6	3.2	8	5	10
1.5 Profile of chiropractor
Total number of chiropractors in Canada	7.7	2.6	8	6	10
Proportion of chiropractors working part-time	7.1	2.7	7	5	10
Proportion of chiropractors working full-time	7.5	2.5	8	6	10
Ratio of chiropractors per population	7.4	2.6	8	5	10
Number of chiropractors working in another related field (teaching. etc.)	7.1	2.3	7	6	9
Proportion of chiropractors that quit the profession after 5 years	7.9	2.4	8	7	10
Proportion of chiropractors that quit the profession after 10 years	7.7	2.5	8	7	10
Average number of hours worked per week	7.5	2.5	8	6	10
Average duration of a therapeutic session	7.8	2.2	8	7	9.3
Proportion of chiropractors in leadership/executive roles in the community	7.2	2.6	8	6	10
Average number of yearly vacation days	5.3	3	5	3	8
Average number of hours of work in clinical practice per week	7.3	2.6	8	6	10
1.6 Access to chiropractic services
Proportion of third party coverage per chiropractic service	8.7	1.5	9	8	10
Proportion of the population that has extended health benefits covering chiropractic care	8.8	1.6	10	8	10
Proportion of Canadians able to access chiropractic care	8.9	1.6	10	8	10
Proportion of patients referred from their worker compensation board	8.1	2.6	9	7	10
Proportion of patients referred from motor vehicle insurance	8.3	2.5	9	8	10
Numbers of chiropractors who are on the medical team of athletic teams	6.8	2.8	8	6	9
Numbers of health facilities (hospitals. senior care. hospice. etc.) that include chiropractors in the health care team	8.6	2	10	8	10
2. Measures Related to Inter-Professional Collaboration
2.1 Profession level variables
Proportion of chiropractors working in a multidisciplinary environment	8.4	2	9	8	10
Proportion of patients referred by a medical doctor	8.7	1.6	9	8	10
Proportion of patients referred by another health provider than a physician	8.4	1.5	8	7	10
Proportion of chiropractic patients referred to a physician	8.1	1.9	8	7	10
Proportion of chiropractic patients referred to another health provider other than a physician	7.8	2	8	7	9
Proportion of chiropractic patients co-managed with a physician	8.4	1.7	9	8	10
Proportion of chiropractic patients referred to a physiotherapist	7.1	2.6	8	6	9
Proportion of chiropractic patients referred by a physiotherapist	7.4	2.5	8	7	9
Proportion of family physicians who are interested to include a chiropractor as part of a healthcare team	8.5	1.8	9	8	10
Proportion of family health teams (academic or non-academic) including a chiropractor	8.5	1.6	9	8	10
Proportion of physicians that refer for chiropractic care	8.5	1.9	9	8	10
Proportion of chiropractors who can refer directly to a medical specialist	8	2.4	9	7	10
Proportion of Canadian medical programs that include education about chiropractic care	8.3	2.1	9	7	10
Proportion of Canadian schools of rehabilitation that include education about chiropractic care	8.2	2.1	9	7	10
2.2 Facility level variables
Proportion of chiropractors working in a clinic with a physician	8.1	2	8	7	10
Proportion of chiropractors working in a chiropractor only clinic	7.6	2.4	8	7	10
Number of chiropractors working in hospitals	8	2.4	9	7	10
Proportion of chiropractors working on virtual teams	6.8	2.7	7	5	9
Proportion of chiropractors who are working in mainstream health facilities as chiropractors	8.1	2.2	8.5	7	10
Proportion of chiropractors who are working in mainstream health facilities as employees	6.8	3	7	5	10
Proportion of chiropractors who are working in mainstream health facilities as renters	6.5	2.7	7	5	8
Proportion of chiropractors who are working in mainstream health facilities as teacher/lecturer	7.7	2.3	8	6.8	10
Proportion of chiropractors who are working in mainstream health facilities as researcher	8.1	1.8	8	7	10
Proportion of chiropractors who are working in mainstream health facilities as administrator	7	2.7	7	5	9.3
Proportion of chiropractors who are working in mainstream health facilities in another capacity	6.1	2.9	7	5	8
2.3 Collaborative Outcome level variables
Proportion of chiropractic patients for which there was communication with a physician	7.9	2.4	8	7	10
Proportion of chiropractic patients for which there was communication with another health provider than a physician	7.6	2.5	8	6	10
Proportion of medical doctors with positive attitude towards chiropractors/chiropractic services	8.5	1.6	9	8	10
Proportion of medical doctors satisfied with care provided by chiropractors/chiropractic services	8.3	1.8	9	7	10
Proportion of health care professionals satisfied with chiropractors and their services	7.8	2	8	7	10
Proportion of chiropractors that send communication reports to medical doctors for all their new patients	7	2.4	7	5	9
Proportion of chiropractors that send communication reports to the referring healthcare provider	7.5	2.2	8	5	10
Proportion of chiropractors who work with shared electronic medical records (EMR)	7.7	2.2	8	7	10
Proportion of chiropractic patients satisfied with chiropractic/medical care coordination	8.5	1.9	9	8	10
Proportion of chiropractors satisfied with their inter-professional interactions	7.7	2.5	8.5	6	10
Proportion of chiropractors who perceived their interaction with other healthcare professionals as effective	7.5	2.4	8	6	10
3. Measures Related to Education
3.1 Enrolment level measures
Number of applications to Canadian chiropractic programs	7.7	2.2	8	6	10
Average GPA of students accepted to Chiropractic College	8	2.1	8	7	10
Average GPA of applicants to Chiropractic College	7.1	2.6	8	5	9
Average GPA of students admitted to the Canadian chiropractic fellowship programs	6.8	2.7	7	5	9
Lowest GPA of students admitted to Chiropractic College	6.6	2.7	7	5	8.8
Proportion of students accepted to chiropractic college that have a completed undergraduate degree	7.8	2.3	8	6	10
3.2 Program level measures
Number of hours spent on basic sciences	7.7	2.2	8	7	10
Number of hours spent on chiropractic technique	8.5	1.9	9	7	10
Number of hours spent on chiropractic principles	5.2	2.8	6	3	7
Number of hours spent on diagnosis	8.5	2	9	8	10
Number of hours spent on patient management	8.4	2.1	9	8	10
Number of hours spent on diagnostic imaging	7.8	2.6	8	7	10
Number of hours spent on clinical training	8.9	1.5	9	8	10
Number of hours spent on research methods	7.3	2.5	8	6	9
Proportion of Canadian chiropractic students who successfully completed their chiropractic programs	7.6	2.6	8	6.3	10
Ratio of faculty members of Canadian chiropractic programs that have completed a master degree	8	1.8	8	7	10
Ratio of faculty members of Canadian chiropractic programs that have completed a PhD	8	2.2	8	7	10
Ratio of faculty members of Canadian chiropractic programs that have completed a residency program	7.2	2.6	8	5	9
Student/faculty ratios of Canadian chiropractic programs	7	2.6	8	6	9
Number of years of institutional accreditation of Canadian chiropractic programs	6.6	2.9	7	5	9
Proportion of Canadian chiropractic students who quit the program after one year	6.5	2.9	7	5	8
Proportion of Canadian chiropractic students that are satisfied with their chiropractic program	7.3	2.4	8	6	9
Proportion of graduating chiropractic students who did a part of their internships into a multi-disciplinary environment (e.g. hospitals. community clinics; and external preceptorships)	7.6	2.5	8	7	9
Number of hours of inter-professional education during Canadian chiropractic programs	7.6	2.6	8	7	9
3.3 Licensure level measures
Average GPA upon graduation from Chiropractic College	6.2	2.3	7	5	8
Proportion of Canadian chiropractic students who successfully complete Canadian national board exams	8.3	2.1	9	7	10
Average score of Canadian chiropractic students on the Canadian national board exams	7	2.3	7	6	8
Proportion of Canadian chiropractic students who successfully complete provincial licensure exams	7.9	2.3	8	6	10
Proportion of Canadian chiropractic students not going into practice	7.6	2.4	8	6	10
3.4 Graduate Studies level measures
Number of Canadian chiropractors enrolled in a master degree program	7.8	2.2	8	7	10
Number of Canadian chiropractors enrolled in a PhD program	8.1	2.1	8	7	10
Number of chiropractors that have completed a master’s degree (MSc or MBA)	7.9	2.2	8	7	10
Number of chiropractors that have completed a PhD	8.2	2.2	9	8	10
Proportion of chiropractors that has completed a chiropractic speciality program with a residency	7.4	2.5	8	6	9
Number of chiropractors with a medical doctor degree	6.9	2.9	8	5	9
Number of chiropractors with a physiotherapist degree	6.5	2.9	7	5	8.8
Number of chiropractors who are also naturopaths	5	3	5	2	7
3.5 Post licensure related measures
Average number of hours of credited continuing education completed by Canadian chiropractors	7.4	2.6	8	6	10
Average number of hours of non-credited continuing education activities (reading scientific articles. viewing webinars and podcasts. searching for EBP information on the net) completed each year	6.5	2.9	7	5	9
4. Measures Related to Financial Indicators
4.1 Revenue measures
Average net income of Canadian chiropractors	7.1	2.4	7	6	9
Average net income from chiropractic practice of Canadian chiropractors	7.7	2.2	8	6	10
Mean cost per chiropractic treatment	7.8	2	8	7	10
Average gross income from chiropractic practice of Canadian chiropractors	7.2	2.3	8	5	9.3
Proportion of chiropractic income from Workers compensation board claims	6.6	2.6	7	5	9
Proportion of chiropractic income from Motor vehicle accident claims	6.7	2.5	7	5	9
Proportion of chiropractic income from military or Veteran’s Affairs or RCMP claims	6.5	2.6	7	5	8
Average cost for an episode of chiropractic care	8	2.4	9	7	10
4.2 Insurance measures
Average cost per patient paid by Insurance coverage for chiropractic services	8.3	1.9	9	7	10
Average annual patient cost paid by Provincial healthcare coverage for chiropractic services	7.9	2.7	9	7	10
Average annual cost for imaging paid by provincial healthcare coverage	7	2.7	8	5	10
4.3 Expense measures
Average debt load of chiropractors	6.9	2.7	7	5	9
Average investment capital of chiropractors	5.8	2.6	6	4	8
Average mortgage payments or mortgage issued	5.1	2.4	5	3	7
Average percentage of income taken up by business expenses	7.2	2.4	8	6	9
Percent of income donated to altruistic causes	5	2.3	5	3	7
Average amount donated to chiropractic related causes or foundations	5.9	2.6	6	4	8
Average amount of professional indemnity insurance paid annually	7.1	2.7	8	5	10
4.4 Satisfaction measures
Proportion of chiropractors that are satisfied with their financial situation	7.5	2.3	8	6	9
Proportion of chiropractors that are satisfied with their job	8.3	2	9	7	10
5. Measures Related to Outcomes and Quality of Patient Care
5.1 Practice organizational outcomes
Average time to get a chiropractic appointment	6.7	2.6	7	5	9
Average number of patients seen per hour	7.4	2.5	8	6	9.3
Average time spent per patient	7.9	2	8	7	9
5.2 Comprehensiveness of care outcomes
Proportion of chiropractic patients who receive goal-oriented treatment plans	7.8	1.9	8	7	9
Proportion of chiropractic patients who achieve their therapeutic goals	8.1	2.1	9	7	10
Proportion of chiropractors providing evidence-based care	8.9	2	10	8	10
Proportion of patients that chiropractors perceive as compliant	6.4	2.4	6	5	8
Proportion of chiropractors delivering patient-centred care	8.9	1.7	10	8	10
Proportion of chiropractors delivering prevention programs. dental health. mental health. nutrition	6.5	2.8	7	5	8
Proportion of chiropractors delivering collaborative care	8.2	1.8	9	7	10
Proportion of chiropractors who recommend radiographs to the majority of their patients	6.7	3.4	8	4	10
Proportion of chiropractor who take radiographs in their clinic	6.9	3.1	8	5	10
Proportion of chiropractors who refer outside of their clinic for radiographs	6.8	3	7	4	10
Proportion of chiropractic patients who are recommended radiographs	7.8	2.6	8.5	7	10
Proportion of chiropractic patients who receive an appropriate physical exam	8.6	2.3	10	8	10
Average proportion of chiropractic patients who receive first line recommendations (education. advice. self-care)	8.9	1.8	10	8	10
Proportion of chiropractors who advise patients to stay active. return to ADL and work early to their patients	8.8	1.8	10	8	10
Proportion of patients who receive advice to stay active. return to ADL and work early	8.9	1.8	10	8	10
Proportion of chiropractors who provide advice on lifestyle changes	8.6	1.9	9	8	10
Proportion of patients who receive advice on lifestyle changes	8.5	2	9	8	10
Proportion of chiropractors who provide advice on exercise & physical activity	8.8	1.9	9.5	8	10
Proportion of chiropractic patients who receive advice on exercise & physical activity	8.6	2	9	8	10
Proportion of chiropractors who prescribe orthotics	5.7	3.3	6	3	8
Proportion of chiropractic patients who receive a prescription for orthotics	5.7	3.3	6	2	8
Proportion of chiropractic patients who receive a homeopathic prescription	3.1	3.1	2	0	5
Proportion of chiropractors who provide acupuncture	5.4	3.3	6	2	8
Proportion of chiropractic patients who receive acupuncture from a chiropractor	5.5	3.3	6	2	8
Proportion of chiropractors who provide nutritional counselling	6.2	3.1	7	4	9
Proportion of chiropractic patients who receive nutritional counselling	6	3.2	7	4	8.8
5.3 Outcome of care
Proportion of chiropractic patients who are satisfied with care	9	1.4	10	8	10
Proportion of chiropractic patients who experience a significant pain reduction	8.8	1.5	9	8	10
Proportion of chiropractic patients who experience a significant functional improvement	9.2	1.3	10	9	10
Proportion of injured workers who return to work within one month of chiropractic care	9	1.5	10	9	10
6. Measures Related to Academic and Research Productivity
6.1 Scholarly activities
Number of Canadian chiropractors that are lecturers	6.4	2.7	7	5	9
Number of Canadian chiropractors that are assistant professors	7	2.6	7	6	9
Number of Canadian chiropractors that are associate professors	7.1	2.6	7	6	9
Number of Canadian chiropractors that are full professors	7.2	2.7	7	6	10
Number of Canadian chiropractors that are university professors in a non-chiropractic program	7.9	2.5	9	7	10
Proportion of chiropractors involved in multidisciplinary research	8	2.2	9	7	10
Number of chiropractors in full-time research	7.8	2.7	9	7	10
Number of chiropractors in part-time research	7.8	2.4	8	7	10
Number of chiropractors with academic jobs in government	7.6	2.5	8	7	10
Number of chiropractors employed in research institutes including hospitals and universities.	7.8	2.5	9	7	10
Proportion of chiropractic researchers who collaborate with physicians	7.5	2.4	8	7	10
Proportion of chiropractic researchers who conduct multidisciplinary research	7.9	2.2	8	7	10
Proportion of chiropractic researchers who conduct basic sciences research	7	2.7	7	5	9
Proportion of chiropractic researchers who conducts applied sciences research	7.7	2.3	8	6	10
Proportion of chiropractic researchers who conduct clinical research	8.2	2	9	7	10
Number of chiropractors acting as principal investigator for research projects	7.9	2.2	8	7	10
Number of graduate student projects supervised by chiropractic researchers	7.2	2.3	8	6	9
6.2 Research activities
Number of graduate students supervised by chiropractors active in research	7.3	2.7	8	6	10
Number of research chairs in chiropractic field	7.7	2.1	8	7	9
Number of chiropractic research initiatives that are in collaboration with universities	7.9	2.4	8.5	7	10
Number of facilities/sites doing chiropractic research	7.6	2.3	8	6	10
Proportion of chiropractors who are interested in participating in research	7	2.6	7	5	9
Proportion of chiropractic students who would want to participate in research	7.2	2.6	8	5	9
Proportion of chiropractic patients who would want to participate in chiropractic research	7.2	2.6	8	6	9
Average number of collaborators (Provincial. National. International) of Canadian chiropractic researchers	6.9	2.5	7	5	9
Average number of projects (own discipline and interdisciplinary) of Canadian chiropractic researchers	6.8	2.6	7	5	9
6.3 Scientific and professional presentations
Honours and awards received by chiropractic researchers from non-chiropractic associations/conferences/groups	7.1	2.4	7	5	9
Number of scientific presentations (national and international) given by chiropractic researchers per year	7.3	2.3	7	6	10
Number of chiropractors participating on local. provincial. national or international advisory councils. research consortiums/groups. etc.	7.6	2.2	8	6	10
Number of invited or keynote presentations given by chiropractic researchers per year	6.9	2.3	7	5	8
6.4 Publication metrics
Annual number of publications by chiropractors active in research	8.2	2.1	8	7	10
Chiropractic education institutions that publish peer reviewed published research (rate per year). related to chiropractic clinical care	7.8	2.2	8	6	10
Average H-index of Canadian chiropractic researchers	6.8	2.4	7	5	8
Average H-index of full time Canadian chiropractic researchers	6.7	2.4	7	5	9
The number of publications by Canadian chiropractic researchers in top-tier peer-reviewed journals	7.6	2.4	8	6	10
Average impact factor of journals where chiropractic research publish	7.3	2.3	8	6	9
The number of peer-reviewed publications in the past 5 years by chiropractic researchers	7.6	2.4	8	6	10
Average annual research grant award by chiropractors active in research	7.7	2.4	8	6	10
6.5 Grantsmanship
The amount of CIHR funding dollars allocated for chiropractic related research per year	7.7	2.4	8	7	10
The amount of CIHR funding dollars allocated to chiropractic researchers per year	7.6	2.5	8	7	10
The proportion of funding awards applied for that were received	7.2	2.5	8	6	9
Proportion of chiropractic research that was publically-funded	7.8	2.5	8	7	10
Average amount of research grants awarded in the past 5 years	7.5	2.5	8	6	10
6.6 Profession research funding measures
Dollar amount allocated to research by provincial chiropractic associations	7.8	2	8	7	9
Dollar amount allocated to research by National chiropractic associations	7.8	2	8	7	10
Dollar amount allocated to research by chiropractic research foundations	8	2.1	8	7	10
The average annual amount of funding for student projects supervised by chiropractic researchers	6.7	2.5	7	5	8
Percentage of annual budget allocated to research by chiropractic educational institutions	7.9	2.1	8	7	10
7. Measures Related to Marketing. Professionalism and Public Perception
7.1 Marketing
Proportion of chiropractors advertising the treatment of non-MSK conditions	6.5	3.4	8	5	10
Proportion of chiropractors who advertise a speciality in pediatrics	6.2	3.1	7	4	8
Proportion of chiropractors who advertise a speciality in pre-natal care	6.2	3.1	7	4	8
Proportion of chiropractors who advertise a speciality in neurology	6.4	3	7	4	8
Annual number of negative media stories	7.5	2.8	8	7	10
Annual number of positive media stories	7.8	2.5	9	7	10
Proportion of chiropractors promoting anti-vaccination beliefs	6.8	3.9	8	3	10
Proportion of chiropractors who publicize non-evidence-based care	7	3.5	8	5	10
Proportion of chiropractors advertising wellness care	6	3.1	7	4	8
Proportion of chiropractors who use the word 'subluxation' in their advertising	6	3.5	7	3	9
Proportion of chiropractors who use the services of practice building companies	5.7	3.6	6	2	9
Proportion of the population following chiropractic-relevant social media pages	6.3	2.9	7	5	8
7.2 Professionalism
Proportion of chiropractors who overuse X-rays for assessment and re-assessment	8.2	2.6	9.5	7.8	10
Proportion of chiropractors who do not follow clinical practice guidelines (i.e. over treat their patients or promote their practice through fear tactics)	8.1	2.5	9	7	10
Proportion of chiropractors that make unsubstantiated claims	8.3	2.3	9	7.8	10
Proportion of chiropractors that use unethical billing procedures	8.3	2.8	10	8	10
Proportion of chiropractors that promote and utilize excessive treatment recommendations	8	3	9	7.8	10
Proportion of chiropractors that use of dubious treatment techniques and diagnostic procedures (e.g. applied kinesiology. surface EMG scanning. etc.)	8	2.9	9	8	10
7.3 Public perception
Proportion of the population that perceives chiropractic care as valuable type of care	8.6	1.9	9	8	10
Proportion of the population that perceives chiropractors as credible healthcare providers	8.8	1.6	10	8	10
Proportion of chiropractic patients who trust their chiropractor	8.1	2.5	9	8	10
Proportion of the population who trust the chiropractic profession	8.8	1.7	10	8	10
Patient perception of costs of chiropractic care	8.1	2	8	7	10
8. Measures Related to Regulation and Legal Matters
8.1 Regulation
Number of laws passed that affect chiropractic	6.9	2.9	7	5	10
Number of challenges to various legislative acts involving chiropractic	7.6	2.4	8	6	10
Proportion of cases opened by the colleges of chiropractors that conclude with a guilty verdict	7.7	2.5	8	6	10
Legislated scope of practice in every province	8.4	2	9	7	10
Provinces with regulations allowing first point of contact by chiropractors in automobile insurance and worker compensation board claims	8	2.2	9	7	10
Number of chiropractors having legal positions in the justice system (ex: Coroner)	5.8	2.9	6	4	8
Number of chiropractors having legal expertise prior to entering chiropractic (Ex: Lawyer becoming chiropractor)	5.4	2.8	6	3	7
Scope of practice of chiropractic (enhancing. expanding. shrinking. stable) changes in past 5 years	7.9	2.2	8	7	10
Number of chiropractors whose practice license is removed each year	6.7	3.2	7.5	5	10
Number of provincial jurisdictions where diagnosis is a legal duty	8.1	2.3	9	7	10
Number of provincial jurisdictions where chiropractors are recognized as healthcare professional by the healthcare system	8.4	2.2	10	7	10
Number of provincial jurisdictions where chiropractors are allowed to administer. refer for or prescribe MRI	8.2	2.3	9	7	10
Number of provincial jurisdictions where chiropractors are allowed to administer. refer for or prescribe CT scan	8.1	2.4	9	7	10
Number of provincial jurisdictions where chiropractors are allowed to administer. refer for or prescribe Diagnostic ultrasound	8.2	2.3	9	8	10
Number of provincial jurisdictions where chiropractors are allowed to administer. refer for or prescribe laboratory analysis (blood or urine testing)	8.1	2.3	9	7	10
Number of provincial jurisdictions where chiropractors are allowed to administer. refer for or prescribe minor surgical procedures	6.8	3.3	8	5	10
Number of provincial jurisdictions where chiropractors are allowed to administer. refer for or prescribe therapeutic injections	7	3.2	8	6	10
Number of provincial jurisdictions where chiropractors are allowed to administer. refer for or prescribe medications	7.6	3.1	8	7	10
8.2 Legal
Number of civil legal procedures against Canadian chiropractors	7	2.7	8	5	10
Number of criminal legal procedures against Canadian chiropractors	7.2	2.8	8	6	10
Number of malpractice (professional practice) procedures against Canadian chiropractors	7.6	2.5	8	6	10
Average duration of malpractice (professional practice) procedure from claim registration to verdict	6.2	2.9	6	4	8
Proportion of malpractice procedures related to publicity	7	2.7	8	5	10
Proportion of malpractice procedures related to informed consent	7.5	2.3	8	6	10
Proportion of malpractice procedures related to adverse events	8	2.3	8	7	10
Proportion of malpractice procedures related to physical examination	7.5	2.5	8	6	10
Proportion of malpractice procedures related to abusive management approach	7.6	2.4	8	6	10
Number of insurance fraud cases	7.5	2.6	8	6	10
Number of cases open by CCPA	7	2.6	7	5	10
Number of legal cases challenging the scope and rights of chiropractors	7.6	2.6	8	6	10
Proportion of cases open by the CCPA that conclude with a guilty verdict	6.9	3	7.5	4	10
Average cost of guilty verdict in malpractice legal procedures	6.6	2.8	7	4.8	9.3
Average cost of guilty verdict in civil legal procedures	6.4	2.9	7	4	9.3
Average cost of guilty verdict in criminal legal procedures	6.3	2.9	6	4	8.5
Average cost of settlements in CCPA cases	6.8	2.9	6.5	4	10
Number of chiropractors acting as expert witnesses in legal procedures	7.1	2.6	8	5	9
9. Adverse events
Proportion of chiropractic patients who experienced mild adverse events	7.9	2.1	8	6.5	10
Proportion of chiropractic patients who experienced moderate adverse events	8.4	1.8	9	7.8	10
Proportion of chiropractic patients who experienced severe adverse events	8.9	1.9	10	8.8	10
Number of treatments prior to mild adverse events	7.2	2.4	7.5	6	9
Number of treatments prior to moderate adverse events	7.3	2.6	8	5.8	9.3
Number of treatments prior to severe adverse events	7.6	2.6	8	6	10
Proportion of adverse events needing medical attention	8.3	2.2	9	8	10
Proportion of adverse events needing urgent medical attention (e.g. hospitilization)	8.8	1.9	10	8	10
Proportion of adverse events that are self-resolving	8.1	2.6	9	7.8	10
Proportion of adverse events resulting in permanent impairment	8.7	2.2	10	8	10
Proportion of adverse events resulting in patient death	8.8	2.2	10	8	10
